# Supplementary material for: Antimicrobial Peptides (AMP) in the Cell-Free Culture Media of Xenorhabdus budapestensis and X. szentirmaii Exert Anti-Protist Activity against Eukaryotic Vertebrate Pathogens including Histomonas meleagridis and Leishmania donovani Species
Source: Antibiotics (Basel). 2023 Sep 19;12(9):1462. doi: 10.3390/antibiotics12091462 (PMC10525888; doi:10.3390/antibiotics12091462)
Supplement: Supplementary file 1 [file antibiotics-12-01462-s001.zip]

Archive with 1 entries (1 files):
- antibiotics-2561092-supplementary.pdf
